# Supplementary material for: Feasibility and acceptability of an mHealth, home-based exercise intervention in colorectal cancer survivors: A pilot randomized controlled trial
Source: PLoS One. 2023 Jun 22;18(6):e0287152. doi: 10.1371/journal.pone.0287152 (PMC10286977; doi:10.1371/journal.pone.0287152)
Supplement: S1 File — (XLSX) [file pone.0287152.s002.xlsx]

## Sheet: CRC HIIT Data for PLOS One_21OC
ID	Group	AbsoluteOxygenConsumption	AbsoluteOxygenConsumption12W	Age	Chemotherapy	CRC_Diagnosis	Radiation	Cancer_Stage	Surgery	ExerciseTime_seconds	ExerciseTime12W_seconds	RPE	RPE12W	FatFreeMass_kg	FatFreeMass12W_kg	FatFreePercent	FatFreePercent12W	FatMass_kg	FatMass12W_kg	FatPercent	FatPercent12W	Handgrip_kg	Handgrip_kg12W	Height	METs	METs12W	NTSSTotalScore	NTSSTotalScore12W	PROMISPhysicalFunction_12W	PROMISPhysicalFunction_BL	RelativeOxygenConsumption	RelativeOxygenConsumption12W	Sex	SPPB_OverallScore	SPPB_OverallScore12W	StandingBalanceScore	StandingBalanceScore12W	SitToStand_seconds	SitToStand_seconds12W	WalkingSpeed_seconds	WalkingSpeed12W_seconds	UENS_OverallTotalScore	UENS_TotalScore12W	Weight_kg	Weight_kg12W	BMI_baseline	BMI_12W	GODIN_StrenuousMEThrPerWk_BL	GODIN_StrenuousMEThrPerWk_12W
1	2	1.82	1.86	56	Yes	Colon	Yes	2	1	820	855	18	17	38.044	39.648	46.9	49.4	43.01	40.682	53.1	50.6	19.66	23.3	165.1	6.4	6.6	2.33	1	58.7	44.3	22.4	23.1	Female	11	12	4	4	3	4	4	4	0	0	81.1	79.4	29.7362	29.4702	0	0
2	1	2.62	2.59	50	Yes	Rectum	Yes	2	1	1080	1078	17	19	49.395	50.267	71.6	72.7	19.555	18.919	28.4	27.3	37	38.5	167.64	10.8	10.7	5.99	8.98	50.9	58.7	37.9	37.4	Male	12	12	4	4	4	4	4	4	2	0	69.1	73.1	24.5346	24.6189	7	23.3333
3	2	2.65		36	Yes	Colon	Yes	2	1	991		16		53.35	54.04	68.3	66.7	24.74	26.969	31.7	33.3	43	43.3	168.91	9.7		0	2	51	45	33.9		Male	10	11	4	4	2	3	4	4	0	0	80.5	80.5	27.3741	28.3941	0	7
4	2	2.3		37	Yes	Colon	No	1	1	690		14		56.501	54.41	50.4	48.5	55.688	57.73	49.6	51.5	27.3	30	162.56	5.9		0	3.33	42.2	46.6	20.5		Female	10	12	4	4	2	4	4	4	0	2	112.19	112.5	42.4548	42.4397	8.75	2.33333
5	2	1.85		32	Yes	Colon	Yes	1	1	1170		16		43.438	42.05	77.2	76.7	12.818	12.8	22.8	23.3	33	36.6	166.37	9.4		0	0	58.7	58.7	32.8		Female	12	12	4	4	4	4	4	4	0	0	57.2	57.2	20.3245	19.8201	0	0
7	2			44	Yes	Colon	No	2	1					65.56	63.59	67.3	66.8	31.87	31.64	32.7	33.2	48	49	184.91			5.66	3.33	58.7	58.7			Male	12	12	4	4	4	4	4	4	2	0	99.8	99.8	28.4981	27.8547	10.5	3.5
8	1			39	Yes	Colon	No	2	1					53.63	53.83	74.3	74.2	18.56	18.73	25.7	25.8	43	43	163.83			2	0	58.7	58.7			Male	12	12	4	4	4	4	4	4	0	0	67.7	72.57	26.8962	27.0377	14	28
[truncated: 4 more columns]

## Sheet: Data Dictionary
Variable	Value
Group	1	HIIT
	2	MICE
